# Supplementary material for: Involvement of the Acyl-CoA binding domain containing 7 in the control of food intake and energy expenditure in mice
Source: eLife. 2016 Feb 15;5:e11742. doi: 10.7554/eLife.11742 (PMC4821795; doi:10.7554/eLife.11742)
Supplement: Figure 1—source data 4. — In situ hybridization source data. DOI: http://dx.doi.org/10.7554/eLife.11742.007 [file elife-11742-fig1-data4.xlsx]

## Sheet: Feuil1
		Ad libitum	Fasted	Refed
	Optical density	3.93477	4.2619	5.35644
		4.70099	1.96203	3.25989
		4.88042	3.08108	2.93022
		4.26944	3.81844	3.93582
		2.42688	4.42782	7.41493
		4.37879	4.91493	7.76227
		3.69311	5.01301	3.03894
			6.69981	3.2022
	One-way ANOVA followed by a Bonferroni posttest
			p value	Summary
	Ad Libitum vs. Fasted		p>0.9999	ns
	Ad Libitum vs. Refed		p=0.9473	ns
