# Supplementary material for: Involvement of the Acyl-CoA binding domain containing 7 in the control of food intake and energy expenditure in mice
Source: eLife. 2016 Feb 15;5:e11742. doi: 10.7554/eLife.11742 (PMC4821795; doi:10.7554/eLife.11742)
Supplement: Figure 1—source data 5. — Source data. DOI: http://dx.doi.org/10.7554/eLife.11742.008 [file elife-11742-fig1-data5.xlsx]

## Sheet: Feuil1
		Fasted	Refed
	Relative ACBD7 protein level	1.07174	1.60666
		0.789448	3.11313
		1.03297	3.58
		1.10584	3.66774
	Unpaired Student's t test
	p value	Summary
	0.0111	*
