# Supplementary material for: Involvement of the Acyl-CoA binding domain containing 7 in the control of food intake and energy expenditure in mice
Source: eLife. 2016 Feb 15;5:e11742. doi: 10.7554/eLife.11742 (PMC4821795; doi:10.7554/eLife.11742)
Supplement: Figure 1—source data 6. — MRM-MS quantification source data. DOI: http://dx.doi.org/10.7554/eLife.11742.009 [file elife-11742-fig1-data6.xlsx]

## Sheet: Feuil1
		Fasted	Refed
	Relative NDN peptide level	0.87	1.85
		1.05	1.73
		1.1	2.25
		0.98	1.33
	Unpaired Student's t test
	p value	Summary
	0.0068	**
