# Supplementary material for: Involvement of the Acyl-CoA binding domain containing 7 in the control of food intake and energy expenditure in mice
Source: eLife. 2016 Feb 15;5:e11742. doi: 10.7554/eLife.11742 (PMC4821795; doi:10.7554/eLife.11742)
Supplement: Figure 2—source data 5. — DOI: http://dx.doi.org/10.7554/eLife.11742.018 [file elife-11742-fig2-data5.xlsx]

## Sheet: Feuil1
		aCSF	NDN (10ng)
	Ucp-1/Arbp mRNA levels	59.672	140.536
		87.3281	200.234		Unpaired Student's t test
		126.168	156.628			p value	Summary
		108.115	271.105		Ucp1/Arbp mRNA levels	p = 0.0005	***
		92.2392	174.128
		103.106	278.978
		123.372	210.768
