# Supplementary material for: Involvement of the Acyl-CoA binding domain containing 7 in the control of food intake and energy expenditure in mice
Source: eLife. 2016 Feb 15;5:e11742. doi: 10.7554/eLife.11742 (PMC4821795; doi:10.7554/eLife.11742)
Supplement: Figure 4—source data 1. — DOI: http://dx.doi.org/10.7554/eLife.11742.024 [file elife-11742-fig4-data1.xlsx]

## Sheet: Feuil1
		aCSF	NDN (100ng)
	Pomc mRNA levels	1.07189	2.09889
		1.19405	0.530923
		0.877363	1.8358
		1.17978	1.60035
		0.906157	1.61427
		0.882702	1.21007
		0.888055
		aCSF	NDN (100ng)
	Agrp mRNA levels	1.73	0.58
		0.73	0.95
		0.82	1.44
		1.09	0.86
		1.03	0.76
		0.89	0.49
		0.71
		aCSF	NDN (100ng)
	Npy mRNA levels	1.42	0.93
		1.47	0.9
		0.96	0.87
		0.76	1.66
		0.73	0.87
		1	1.046
		0.66
	Unpaired Student's t test
	Pomc mRNA levels		p < 0.05	*
	Agrp mRNA levels		p > 0.05	n.s.
	Npy mRNA levels		p > 0.05	n.s.
