# Supplementary material for: Involvement of the Acyl-CoA binding domain containing 7 in the control of food intake and energy expenditure in mice
Source: eLife. 2016 Feb 15;5:e11742. doi: 10.7554/eLife.11742 (PMC4821795; doi:10.7554/eLife.11742)
Supplement: Figure 4—source data 2. — DOI: http://dx.doi.org/10.7554/eLife.11742.025 [file elife-11742-fig4-data2.xlsx]

## Sheet: Feuil1
		Time	0.5	1	2	3	5
		aCSF	0,2	0,4	0,7	0,8	1,2
			0,4	0,4	0,5	0,8	1,1
			0,3	0,5	0,7	1,0	1,4
			0,4	0,6	0,8	0,8	1,0
			0,1	0,6	0,9	1,1	1,8
		NDN (10ng)	0,2	0,2	0,3	0,3	0,6
			0,1	0,2	0,2	0,3	0,3
			0,1	0,1	0,2	0,3	0,5
			0,2	0,2	0,3	0,4	0,4
			0,1	0,2	0,2	0,3	0,3
			0,1	0,1	0,3	0,5	0,6
		HS024 (100ng)	0,6	0,6	0,7	0,9	1,5
			0,4	0,5	0,8	1,0	1,5
			0,3	0,3	0,4	0,7	0,9
			0,3	0,4	0,5	0,7	0,9
			0,4	0,5	0,6	0,8	1,4
			0,3	0,4	0,6	0,8	1,2
		NDN (10ng) + HS024 (100ng)	0,5	0,5	0,6	0,9	0,9
			0,4	0,5	0,6	0,9	1,3
			0,3	0,4	0,5	0,6	1,2
			0,4	0,5	0,5	0,6	0,7
			0,4	0,4	0,4	0,5	0,9
			0,2	0,3	0,4	0,6	1,0
		2 way ANOVA analysis followed by Bonferroni posttests
				Time (h)	P value	Summary
		aCSF vs. NDN (10ng)		0,5	P > 0.05	ns
				1	P < 0.01	**
				2	P < 0.001	***
				3	P < 0.001	***
				5	P < 0.001	***
		aCSF vs. HS024 (100ng)		0,5	P > 0.05	ns
				1	P > 0.05	ns
				2	P > 0.05	ns
				3	P > 0.05	ns
				5	P > 0.05	ns
		aCSF vs. NDN (10ng) + HS024 (100ng)		0,5	P > 0.05	ns
				1	P > 0.05	ns
				2	P > 0.05	ns
				3	P > 0.05	ns
				5	P > 0.05	ns
