# Supplementary material for: Involvement of the Acyl-CoA binding domain containing 7 in the control of food intake and energy expenditure in mice
Source: eLife. 2016 Feb 15;5:e11742. doi: 10.7554/eLife.11742 (PMC4821795; doi:10.7554/eLife.11742)
Supplement: Figure 5—source data 1. — DOI: http://dx.doi.org/10.7554/eLife.11742.030 [file elife-11742-fig5-data1.xlsx]

## Sheet: Feuil1
		aCSF	Leptin
	Relative ACBD7 protein level	1.31044	4.49148
		0.493039	3.12605
		1.41559	3.51639
		0.780928	3.69077
	Unpaired Student's t test
	p value	Summary
	p = 0.0003	***
