# Supplementary material for: Involvement of the Acyl-CoA binding domain containing 7 in the control of food intake and energy expenditure in mice
Source: eLife. 2016 Feb 15;5:e11742. doi: 10.7554/eLife.11742 (PMC4821795; doi:10.7554/eLife.11742)
Supplement: Figure 5—source data 2. — DOI: http://dx.doi.org/10.7554/eLife.11742.031 [file elife-11742-fig5-data2.xlsx]

## Sheet: Feuil1
		aCSF	Leptin (2µg)
	Relative NDN peptide level	0.902439	1.52033
		1.06504	1.20325
		1.03252	1.62602
	Unpaired Student's t test
	p value	Summary
	p = 0.0316	*
